# Supplementary material for: Microbiome of lovebug (Plecia longiforceps) in Seoul, South Korea
Source: Microbiol Spectr. 2024 May 29;12(7):e03809-23. doi: 10.1128/spectrum.03809-23 (PMC11218492; doi:10.1128/spectrum.03809-23)
Supplement: Table S1 — Reads of the bacterial microbiome of the four lovebugs at the species level using Nanopore MinION. [file spectrum.03809-23-s0005.xlsx]

## Sheet: Sheet1
			Table S1. Reads of the bacterial microbiome of the four lovebugs at the species level using Nanopore MinION.
			Species	S1	S2	S3	S4
			Rickettsia limoniae	64854	23203	51473	62713
			Pandoraea oxalativorans	0	37406	0	0
			Serratia marcescens	0	0	31748	94
			Carnobacterium maltaromaticum	0	7649	0	0
			Betula pendula	0	413	581	4348
			Acinetobacter apis	0	665	402	1016
			Bacillus sp.	734	0	269	0
			Asaia bogorensis	0	0	0	797
			g__Escherichia-Shigella; s__uncultured bacterium	0	380	0	0
			g__Escherichia-Shigella; s__marine metagenome	0	0	328	0
			Erwinia persicina	0	291	0	0
			g__Candidatus Accumulibacter; s__uncultured bacterium	0	216	0	0
			g__Erwinia; s__bacterium_1-5	0	0	0	193
			Enterobacter cloacae	0	0	141	0
			Pseudomonas parafulva	0	0	0	141
			g__Massilia; s__uncultured bacterium	0	130	0	0
			Pacebacteria; s__uncultured bacterium	118	0	0	0
			Pantoea agglomerans	0	113	0	0
			Bacillus pumilus	0	78	0	0
			g__Brevundimonas; s__uncultured bacterium	0	64	0	0
			Comamonadaceae bacterium	0	0	0	64
			f__Pirellulaceae; g__Pir4 lineage; s__uncultured bacterium	56	0	0	0
			Antheraea pernyi	0	54	0	0
			Pantoea sp.	0	27	0	26
			Betula pendula	49	0	0	0
			Limnobacter thiooxidans	0	0	0	49
			Microcella alkaliphila	0	0	0	40
			Limnobacter thiooxidans	38	0	0	0
			Limnobacter; s__uncultured bacterium	0	38	0	0
			g__Stenotrophomonas; s__uncultured bacterium	0	0	31	0
			g__Solitalea; s__uncultured bacterium	28	0	0	0
